# Supplementary material for: NSG2: a promising prognostic marker shaping the immune landscape of breast cancer
Source: Front Immunol. 2024 Oct 18;15:1487447. doi: 10.3389/fimmu.2024.1487447 (PMC11527618; doi:10.3389/fimmu.2024.1487447)
Supplement: Supplementary file 1 [file Table1.xlsx]

## Sheet: Sheet1
Antibody	Item No.	Brand	Nation	Concentration
NSG2	ab189513	Abcam	UK	1:5000
CK	orb69073	Biorbyt	UK	1:4000
CD20	ab78237	Abcam	UK	1:400
CD3	85061s	Cell Signaling Technology	USA	1:800
CD4	NBP2-52663	Novus	USA	1:400
CD8	85336s	Cell Signaling Technology	USA	1:800
CD68	76437s	Cell Signaling Technology	USA	1:400
CD86	91882s	Cell Signaling Technology	USA	1:400
CD163	TA506380	Origene	USA	1:200
CD66b	ARG66287	Arigo	China	1:400
CD208	ab271053	Abcam	UK	1:800
PD1	86163s	Cell Signaling Technology	USA	1:200
PDL1	13684s	Cell Signaling Technology	USA	1:200
CTLA4	orb527271	Biorbyt	UK	1:500
